# Supplementary material for: AccessLab: Workshops to broaden access to scientific research
Source: PLoS Biol. 2019 May 28;17(5):e3000258. doi: 10.1371/journal.pbio.3000258 (PMC6538137; doi:10.1371/journal.pbio.3000258)
Supplement: S2 Data — (XLSX) [file pbio.3000258.s002.xlsx]

## Sheet: Finding information
How can you find and access scientific information?
Source	Penzance (n=8)	Exeter (n=7)	Plymouth (n=7)	TOTAL
Google Scholar	8	5	5	18
Web of Knowledge/Web of Science	6	4	2	12
Twitter #icanhazpdf	6	1	2	9
ResearchGate	3	1	4	8
Look on author’s research website	4	1	1	6
Email author	2	1	1	4
arXiv/preprints	2	0	2	4
PubMed	2	1	1	4
Search engine (generic)	0	1	2	3
Library	2	1	0	3
SciHub	2	0	0	2
Journal website	2	0	0	2
University repositories	1	1	0	2
Wikipedia links	0	0	2	2
Links from news articles	0	1	1	2
Ask peers	1	1	0	2
Scopus	1	0	0	1
Unpaywall	1	0	0	1
Aggregators e.g. subreddits	0	0	1	1
University library	0	0	1	1
Answers that indicate the question was misunderstood (e.g. where might you find links to more info, not how to access the info itself)
World Health Organisation links	0	0	1	1
Marine Climate Change Impacts Partnership cards	0	0	1	1
Summary reports that include citations	0	1	1	2
Review paper that include citations	0	1	1	2
Intergovernmental Council for Exploration of the Seas	0	0	1	1
Follow references from other papers/books	0	5	0	5
Go to talks/seminars/conferences	0	3	1	4
Journal email alerts	0	0	1	1
Blogs	0	1	0	1

## Sheet: Judging information
How can you judge the reliability of scientific information?
Method	Penzance (n=8)	Exeter (n=7)	Plymouth (n=7)	TOTAL
Number of times it has been cited	4	5	3	12
Robust methodology	4	3	3	10
Journal reputation	4	2	2	8
Author affiliations	2	0	5	7
Journal Impact Factor	1	4	1	6
Familiarity with authors’ work/author reputation	3	3	0	6
Funding source	3	1	2	6
Has it been peer reviewed (or was it invited)	2	1	0	3
Open peer reviews	2	1	0	3
Amount of self-comparison to related research	0	2	1	3
Who has cited it	0	2	1	3
Discussions with authors/peers	0	2	1	3
Topic/discipline	1	0	1	2
Date published	0	2	0	2
Do other papers say similar things?	0	2	0	2
Own knowledge	1	1	0	2
Full presentation of results	1	0	0	1
Publisher	1	0	0	1
Who is the editor	1	0	0	1
Conflicts of interest	1	0	0	1
Sample size	0	0	1	1
Is it primary research	0	0	1	1
Online comments	0	0	1	1
Assumptions/limitations acknowledged	0	0	1	1
Read abstract	0	0	1	1
Is it well written	1	0	0	1
Is the data open?	0	0	1	1
Is it a systematic review?	0	1	0	1
What have they cited?	0	1	0	1
Do the conclusions reflect the data?	0	1	0	1
Does it smell fishy?	0	0	1	1
