# Supplementary material for: AccessLab: Workshops to broaden access to scientific research
Source: PLoS Biol. 2019 May 28;17(5):e3000258. doi: 10.1371/journal.pbio.3000258 (PMC6538137; doi:10.1371/journal.pbio.3000258)
Supplement: S3 Data — (XLSX) [file pbio.3000258.s003.xlsx]

## Sheet: Feedback on workshop by section
FEEDBACK ON IMPORTANCE OF EACH COMPONENT - RAW DATA FROM PARTICIPANTS
Workshop	Participant (r = researcher, nr = other sector participants)	Stage of research career	Rank the importance of each activity – with a view to what we might be able to drop (Penryn)				Rank the importance of each activity – with a view to what we might be able to drop (main day, Penzance)										Free text answers
			Sources of information/trust (EU vote)	Finding papers for big questions (paywalls)	Snacks	Where to find scientific info/how to judge it	Sources of information (marine plastics)	Intro talk – about the project	Intro talk – journals and peer review	Intro talk – funding	Free questions about how science works	Talk – media case study	Fact checking media articles in pairs	Lunch	Research in pairs – defining the question	Research in pairs – answering the question	What is the most useful thing you have learned from AccessLab?	How has AccessLab made you think differently about your local area?	Is there anything else you would like to tell us about AccessLab?
Penzance – fishing	nr1	na	na	na	na	na	3	5	5	4	5	4	4	5	4	5	How to find reliable sources of information and format info for easy understanding	I don’t think it has
Penzance – fishing	nr2	na	na	na	na	na	4	4	4	4	4	5	5	5	5	5	Urgent access options for relevant scientific research e.g. google scholar/researchgate	Highlighted contacts within the marine sector locally	Highly relevant workshop – would recommend. Thank you.
Penzance – fishing	nr3	na	na	na	na	na	5	4	5	4	5	4	5	4	5	5	How to assess evidence. How much scientific publication systems need to change.	How lucky we are to have the Univ or Exeter at Penryn – it has hugely improved Cornwall’s scientiic capacity.	Awesome networking with local researchers. Fab thought provoking lunch! Maybe give some examples of myth propagation. Brilliant that you do multidisciplinary stuff! Loved the day – thanks for the invite.
Penzance – fishing	nr4	na	na	na	na	na	4	4	5	5	5	5	5	4	5	5	Fact checking. Finding resources.		Very well run day thank you.
Penzance – fishing	nr5	na	na	na	na	na	5	4	4	4	4	4	4	5	4	4	Journal publication processes, problems and possible future directions. Refine the scope. What are the questions? Once defined find the experts that can help you solve the problem.	Grographically? Nice to spend the day in PZ although long drive/expensive parking. Scientifically? Great to spend some time with an active researcher as they asked poignant pertinent questions.	FOAM is a wonderful initiative that I wholeheartedly support. Why should science be limited to the institutes and more?? Great indication of the future. Keep going!
Penzance – fishing	nr6	na	na	na	na	na	4	4	4	3	4	5	4	4	5	5	The first exercise was great as it showed how researchers/non researchers saw different souces of information (very different perspective!) It was extremely useful to see that the way things are depicted in the media often comes from the press releases that are shared with newsteams!!	The research in pairs has made me realise how much is involved in defining a question and how one thing leads to another to really make the answer as strong as you possibly can. Having the point of view of the researcher was extremely helpful with where to start.	This workshop was great, amazing work – very well organised. The lunch was mind-blowing! Most of us probably thought we would have boring sandwiches and an excessive amount of biscuits all day. Well done we all loved the experience I think!!
Penzance – fishing	nr7	no_form	no_form	no_form	no_form	no_form	no_form	no_form	no_form	no_form	no_form	no_form	no_form	no_form	no_form	no_form	no_form	no_form	no_form
Penzance – fishing	nr8	no_form	no_form	no_form	no_form	no_form	no_form	no_form	no_form	no_form	no_form	no_form	no_form	no_form	no_form	no_form	no_form	no_form	no_form
Penzance – fishing	r1	Lecturer	4	4	3	4	4	5	5	5	4	3	3	3	2	2	Learnt some new data sources for journal articles. Networking	How I can use my skills to help local NGOs/charities do their work.	Food was v. yummy. Great initiative, I’d been trying to give my assistance to charities before byt the networking opportunity was also useful, for boththe academics attending and meeting the non-academics.
Penzance – fishing	r2	PhD	3	4	4	3	5	5	3	3	3	3	4	4	5	5	How different groups use different information sources and how similar research outside academic institutions can be to that done by research academics.	Made me feel better connected to other groups and charities with similar interests and view their work more positively	I think some of the content covered by the researcher training and full day was a bit repetitive but really enjoyed the exercised. I can’t wait to see AccessLab grow :) It was a very positive and eye-opening experience.
Penzance – fishing	r3	Research fellow (repeat attendee)	3	4	4	4	5	3	5	4	5	5	5	5	5	5	Sharing different search techniques and tools	Not substaintially- but it has widened my networks	The programme has substantially changed from the polot with more content about critical apraisal and more structured activites. Good range of interactive activities
Penzance – fishing	r4	PhD (3rd yr)	5	5	5	5	5	4	5	5	5	5	5	5	5	5	I have found more ways to access papers that my organisation doesn’t have a subscription to and made some interesting links with people	It has made me think a lot more about engaging with people and transfering knowledge through suitable channels i.e. local charities/stakeholder groups	It’s great! I would love to see it rolled out on a bigger scale and would like to help if I can.
Penzance – fishing	r5	Lecturer	2	2	4	5	4	4	4	4	4	4	5	4	5	5	Different approaches to research within the academic community. How other organisations use research.	Interesting to undertand how and why local conservation groups use research data.	Food was fantastic! Make sure all participants are genuinely interested in research (rather than looking for funding or ideas) since the exercises are all geared towards this and don’t really work otherwise.
Penzance – fishing	r6	PhD	5	4	4	4	4	2	2	2	5	3	4	4	4	4	Importance/impact of paywalls	Found out about huge breadth of volunteer groups in the (very!) local area.	I would have found name tags and a less sedentary lunch/networking period useful.
Penzance – fishing	r7	PhD (2nd yr)	4	2	5	4	5	3	2	2	2	2	2	5	4	4	How different groups use different sources of information, particularly the step towards secondary agenda-driven sources. Surprised by differences in opinion on (unreadable!) amongst researchers	I think it has made me more aware of how much information has become inaccessible. I think it emphasises the importance of building personal relationships.	I think the overlap in talks could ideally be avoided. I think condensing into one idea is a good plan. A bit more guitance to participants on questions would be helpful. [also noted on table that they had heard the content in the introductory talk ‘on multiple occasions’, and for the media fact checking that ‘I felt I had done this before at other courses but was well delivered’
Penzance – fishing	r8	Postdoc	4	5	5	5	4	5	5	5	5	4	5	5	5	5	How to think about where you find facts – stages of how to check them. Also how other people find them.	The fact so many “science minded” people are willing to look at primary souce material.	I think it’s brilliant and I know some farmers who would like it and already have some questions.
Exeter – journalism	nr1	na	na	na	na	na	5	5	5	5	5	5	5	4	5	5	Understanding the variety of sources of information - how to find it, how to judge its value, how to delve deeper into a subject	Meeting researchers - discussing research at the unviersity that I previously had no knowledge of. Also finding research that can be applied to developing local projects	Great idea for an event. Really keen to breakdown barriers between academia and wider society
Exeter – journalism	nr2	na	na	na	na	na	5	4	4	4	5	3	5	5	4	4	How to begin research and find papers and how significant/relevant they might/might not be	Yes	The collaboration between the sciences and the arts has been interesting and thought-provoking. Gaining access to people with scientific background has been.
Exeter – journalism	nr3	na	na	na	na	na	5	4	4	4	4	4	5	5	5	5	Confidence- I can do better than I have been doing	Opened up easy to find resources… and hence my mind	Very much appreciated - I feel so grateful for the quality support
Exeter – journalism	nr4	na	na	na	na	na	3	4	5	4	4	4	5	3	5	5	That scientific researchers begin with Google - even if their techniques after that are more sophisticated	More scientists than I thought	BSA animation was very slow. Great content if run 50% faster. Dull PPT presentation - sorry but presentations are my business, so I spot these things. Overall a great day, I learned a lot
Exeter – journalism	r1	Mid-stage	4	4	1	4	4	3	3	3	4	5	5	3	4	5	I got some good ideas for teaching critical thinking and how to do research	Not really sorry!	We had a bit too much time for the last session though this could be topic-specific
Exeter – journalism	r2	Research Fellow	5	5	3	5	5	4	3	5	5	4	4	3.5	4	4	I never thought about open access and tax-payers not being able to access info/knowledge inequality	More work to be done in local areato break down barriers! Too much hierachy at unis putting public off	Wasn't sure what to expect - really worthwhile taking part. Thank you for organising!
Exeter – journalism	r3	Research Fellow	5	5	5	5	5	5	5	5	5	5	5	5	5	5	I never thought about open access and tax-payers not being able to access info/knowledge inequality	Great for networking and to know what organisations are interested in sci comm and public engagement	Great to involved in a very practical way of bridging the gap between academic and other sectors
Exeter – journalism	r4	3rd year PhD	5	3	4	5	5	5	5	5	5	4	4	5	4	4	That it actually isn't that easy to access scientific research and I have research skills that I take for granted	There are people (non-scientists) doing extensive and important research of their own, which is amazing!	Thank you! It was super relaxed and friendly - not a slog like similar events!
Exeter – journalism	r5	PhD Student	5	5	5	5	5	5	5	4	5	5	5	5	5	5	That I take a lot for granted when doing research - access to journals, how to read a paper, knowing "good" and "bad" methods	Opened my eyes to how science can be communicated	It's been really enjoyable and I know it will be valuable when working with non-researchers
Exeter – journalism	r6	no_form	no_form	no_form	no_form	no_form	no_form	no_form	no_form	no_form	no_form	no_form	no_form	no_form	no_form	no_form	no_form	no_form	no_form
Plymouth – policy	nr1	na	na	na	na	na	4	4	4	4	4	4.5	5	5	5	5	That scientific data is not locked away in an impenetrable box… we can access it as ordinary citizens and interrogate it.	I realise where all the other people and organisations that are about the issues we are working on. Find how much more has already been done… and who to talk to.	It’s brilliant… it’s a long time since I was part of a workshop that gave me so much in just one day. I feel I have fundamentally shifted the bounds of possibility
Plymouth – policy	nr2	na	na	na	na	na	2	4	4	4	4	4	4	4	5	5	Learning strategies for filtering the great amount of information available.	na	Thank you for a fascinating day.
Plymouth – policy	nr3	na	na	na	na	na	4	4	4	4	4	4	5	5	5	5	Much can be achieved with focus and the right people in the room	By opening up opportunities that seemed fruitless previously	Fantastic, very smart approach, no bullshit, very accessible + calm
Plymouth – policy	nr4	na	na	na	na	na	3	4	4	4	5	4	na	5	na	na	That it’s possible to access scientific information	Just has.	Very interesting. Very glad I came thankyou.
Plymouth – policy	nr5	na	na	na	na	na	5	5	4	4	5	4	5	5	5	5	na	na	Great work.
Plymouth – policy	nr6	na	na	na	na	na	4	5	5	5	5	5	4	5	5	5	How to research more effectively, and how to access information that’s not publicly available – the figures around this were a shock!	It’s made me think about how I can use research and information to improve my approach to working with communities locally – and how much information there is available to evidence the work we’re doing.	Great day – eye-opening, accessible and open. Thank you!
Plymouth – policy	nr7	na	na	na	na	na	4	4	4	3	4	4	4	4	4	5	Ways to use internet more effectively to access relevant information	No	An excellent idea and an unusual format to allow interchange of ideas and learning skills.
Plymouth – policy	r1	Na [ Exeter researcher]	5	5	na	5	4	5	5	5	5	5	5	5	5	5	How terrible most UK funded research agencies are at making their data available to the public	If we fee the public isn’t doing enough about water quality and climate change, we only have ourselves to blame!	Makes you realise how useful knowledge broker roles can be.
Plymouth – policy	r2	Postdoc	5	5	5	5	5	4	4	4	5	4	5	5	5	5	That the methods I use for exploring an idea and assessing data are actually pretty good!	I am thinking about the impact of different issues on the interconnectivity of energy resources right now (also I’m not as alone in being sad about Brexit as I thought I was in my academic sphere)	Brilliant! Thank you so much for the chance to take part!
Plymouth – policy	r3	Post-PhD, 4 yrs in permanent research position	4	4	4	5	5	4	5	5	5	5	5	4	5	5	Confidence that researchers can be useful to other sectors in very direct ways! + to stand up for my open access principles.	I want to interact much more with local organisations/government. I realise we have much we could accomplish together, even if not directly related to my research.	Perhaps follow up with participants – I feel some useful collaborations may come out of this in the next few months.
Plymouth – policy	r4	Independent research scientist	5	5	5	5	3	4	5	4	5	5	5	5	5	5	How to make my research more relevant. New resources and contacts.	Provided me with local contacts for future projects	na
Plymouth – policy	r5	Scientist	4	5	5	5	4	4	4	4	4	5	5	5	6	6	Scilab [sci-hub?] + open access	Researchers can help with local problems	It was excellent
Plymouth – policy	r6	Early-mid	5	4	4	5	5	4.5	4.5	4.5	5	5	5	4	5	5	How lay people/policy makers search for information	It has made me think about how community groups use evidence.	It’s been a great experience. I was worried I wouldn’t be helpful but I feel I have been.
Plymouth – policy	r7	Mature stage	4	4	4	4	5	4	5	5	5	5	5	4	3	3	Science media information links. Free journal access.	Excellent contacts	na
Plymouth – policy	r8	Research software engineer	4	5	4	3	4	4	4	4	4	3	4	4	5	5	To think more about how non-scientists access science findings	na	na
SUMMARY STATS – MEAN SCORES FOR EACH SECTION BY EACH WORKSHOP/GROUP
Workshop/Group			Sources of information/trust (EU vote)	Finding papers for big questions (paywalls)	Snacks	Where to find scientific info/how to judge it	Sources of information (marine plastics)	Intro talk – about the project	Intro talk – journals and peer review	Intro talk – funding	Free questions about how science works	Talk – media case study	Fact checking media articles in pairs	Lunch	Research in pairs – defining the question	Research in pairs – answering the question
Penzance – fishing			na	na	na	na	4.16667	4.16667	4.5	4	4.5	4.5	4.5	4.5	4.66667	4.83333
Penzance – fishing – researchers			3.75	3.75	4.25	4.25	4.5	3.875	3.875	3.75	4.125	3.625	4.125	4.375	4.375	4.375
Exeter – journalism			na	na	na	na	4.5	4.25	4.5	4.25	4.5	4	5	4.25	4.75	4.75
Exeter – journalism – researchers			4.8	4.4	3.6	4.8	4.8	4.4	4.2	4.4	4.8	4.6	4.6	4.3	4.4	4.6
Plymouth – policy			na	na	na	na	3.71429	4.28571	4.14286	4	4.42857	4.21429	4.5	4.71429	4.83333	5
Plymouth – policy – researchers			4.5	4.625	4.42857	4.625	4.375	4.1875	4.5625	4.4375	4.75	4.625	4.875	4.5	4.875	4.875
All			4.28571	4.2381	4.15	4.52381	4.31579	4.17105	4.27632	4.11842	4.5	4.25	4.56757	4.46053	4.64865	4.72973
OVERALL MEAN SCORE	4.3837

## Sheet: Confidence rankings
CONFIDENCE RANKINGS – RAW DATA FROM PARTICIPANTS
Workshop	Group	Relationship with science	How confident do you feel researching scientific questions/topics?			How confident do you feel working with the other participant group (as opposed to your usual colleagues/peer group)?			How important do you think it is to publish your own research Open Access?
			Before	After	Rank change	Before	After	Rank change	Before	After	Rank change
Plymouth – fishing	Researcher	1	5	5	0	4	5	1	na	na	na
Plymouth – fishing	Researcher	1	5	5	0	4	4	0	na	na	na
Plymouth – fishing	Researcher	1	4	4	0	3	4	1	na	na	na
Plymouth – fishing	Researcher	1	5	5	0	4	5	1	na	na	na
Plymouth – fishing	Researcher	1	4	4	0	4	4	0	na	na	na
Plymouth – fishing	Researcher	1	5	5	0	4	5	1	na	na	na
Plymouth – fishing	Researcher	1.5	4	4	0	5	5	0	na	na	na
Plymouth – fishing	Researcher	1	3	3	0	3	2	-1	na	na	na
Plymouth – fishing	Marine	2	2	4	2	4	5	1	na	na	na
Plymouth – fishing	Marine	2	3	4	1	3	4	1	na	na	na
Plymouth – fishing	Marine	1.5	3.5	4	0.5	3	4	1	na	na	na
Plymouth – fishing	Marine	2.5	2	4	2	2	4	2	na	na	na
Plymouth – fishing	Marine	2	4	5	1	2	4	2	na	na	na
Plymouth – fishing	Marine	2	4	5	1	2	4	2	na	na	na
Plymouth – fishing	Marine	2	3	4	1	4	4	0	na	na	na
Plymouth – fishing	Marine	na	4	5	1	3	5	2	na	na	na
Exeter – journalist	Researcher	1	5	5	0	5	5	0	na	na	na
Exeter – journalist	Researcher	1.5	4.5	4.5	0	5	5	0	na	na	na
Exeter – journalist	Researcher	1	4	5	1	4	4	0	na	na	na
Exeter – journalist	Researcher	1	3	5	2	3	4	1	na	na	na
Exeter – journalist	Researcher	1	5	5	0	3	5	2	na	na	na
Exeter – journalist	Researcher	1	5	5	0	3	5	2	na	na	na
Exeter – journalist	Journalist	3	3	5	2	4	5	1	na	na	na
Exeter – journalist	Journalist	3	3	4.5	1.5	3	5	2	na	na	na
Exeter – journalist	Journalist	2	2	4	2	3	5	2	na	na	na
Exeter – journalist	Journalist	3	2	4	2	2	4	2	na	na	na
Plymouth – policy	Researcher	na	na	na	na	4	5	1	5	5	0
Plymouth – policy	Researcher	na	na	na	na	3	5	2	5	5	0
Plymouth – policy	Researcher	na	na	na	na	3	5	2	5	6	1
Plymouth – policy	Researcher	na	na	na	na	2	4	2	4	5	1
Plymouth – policy	Researcher	na	na	na	na	3	4	1	5	6	1	Those listed as 6 marked themselves off the scale.
Plymouth – policy	Researcher	na	na	na	na	2	4	2	5	6	1
Plymouth – policy	Researcher	na	na	na	na	4	4	0	4	4	0
Plymouth – policy	Researcher	na	na	na	na	3	4	1	4	4	0
Plymouth – policy	Policy	2	2	4	2	4	5	1	na	na	na
Plymouth – policy	Policy	3	3	4	1	3	4	1	na	na	na
Plymouth – policy	Policy	3	2	4	2	4	5	1	na	na	na
Plymouth – policy	Policy	3	na	na	na	na	na	na	na	na	na
Plymouth – policy	Policy	3	2	4	2	3	4	1	na	na	na
Plymouth – policy	Policy	3	1	4	3	na	na	na	na	na	na
Plymouth – policy	Policy	3	2	4	2	4	4	0	na	na	na
MEAN RANKINGS WITHIN EACH WORKSHOP/GROUP
Workshop	Group	How confident do you feel researching scientific questions/topics?			How confident do you feel working with the other participant group (as opposed to your usual colleagues/peer group)?			How important do you think it is to publish your own research Open Access?
		Before	After	Rank change	Before	After	Rank change	Before	After	Rank change
Plymouth – fishing	Researchers	4.375	4.375	0	3.875	4.25	0.375	na	na	na
Plymouth – fishing	Fishing	3.1875	4.375	1.1875	2.875	4.25	1.375	na	na	na
Exeter – journalist	Researchers	4.41667	4.91667	0.5	3.83333	4.66667	0.833333	na	na	na
Exeter – journalist	Journalists	2.5	4.375	1.875	3	4.75	1.75	na	na	na
Plymouth – policy	Researchers	na	na	na	3	4.375	1.375	4.625	5.125	0.5
Plymouth – policy	Policy	2	4	2	3.6	4.4	0.8	na	na	na
MEAN RANK CHANGES ACROSS ALL WORKSHOPS
How confident do you feel researching scientific questions/topics?			Rank change	n
Researchers			0.214286	14
Non researchers			1.61111	18
How confident do you feel working with the other participant group (as opposed to your usual colleagues/peer group)?
Researchers			0.863636	22
Non researchers			1.29412	17
How important do you think it is to publish your own research Open Access?
Researchers			0.5	8

## Sheet: Coding
Coding
Importance scale for different sections
5	Very important
4	Fairly important
3	Neutral
2	Not very important
1	Not at all important
Relationship with science
1	I work in a science related subject
2	I feel connected with science – I actively seek out science news, events, activities or entertainment
3	I’m interested in science but I don’t make a special effort to keep informed
4	Science is not for me
Confidence scale
5	Very confident
4	Quite confident
3	Neutral
2	Not very confident
1	Not at all confident

## Sheet: Long-term feedback
LONG-TERM FEEDBACK: freeform comments, requested at 2-4 weeks and 5-6 months from all participants.
Workshop	Participant	Time since workshop	Free text comments (anonymised)
Penryn 2017	Researcher	6 months	I have appreciated having more of an understanding of how those with creative backgrounds think and what influences them. This helps me think about how to reach out to a variety of people around the topics of my research.
Penryn 2017	Researcher	6 months	I have stayed in contact with [paired artist], although we never got onto checking/searching for references for his project (he had to leave the accesslab early on the day). I think I could reach out to him about any questions arising from the accesslab. I'm more aware of how the media (and blogs) twist things and use bad studies. For example, I was recently reading up about the supposed benefits…
Penryn 2017	Researcher	6 months	Working with artists during Access Lab has given me more confidence approaching artists about collaborative work. Primarily, I think, because it gave me a better sense of an artist's perspective. What they might be looking for in a project, a better understanding their unique approach and the importance of having such a different skill set. I regularly use unpaywall to source openly available res…
Penryn 2017	Artist	6 months	I have been referencing 'spurious correlations' that Jolyon pointed me to under various design-or-not-related circumstances
Redruth 2017	Council/Community Group	1 month	I found the sessions interesting and useful. Just this evening I put the skills I learnt to research information into practice. I saw a post on Twitter that referred to a very brief newspaper article about exercising in a polluted environment. There was very little information and in the past things would have ended there. However, now I know about Google Scholar and how to track down research pa…
Redruth 2017	Council/Community Group	2 months	I thought the event in November was superb! Great pace, good topics, lively discussion, interesting people and I'm still craving more of that delicious lunch. It has definitely made me think differently about academic publishing and how to get my research out there which I hope will release me from what has been a major (potentially imagined) block to communication
Redruth 2017	Researcher	1 month	Here at ECEHH we have the Health and Environment Public Engagement (HEPE) group. Here's some info about HEPE http://www.ecehh.org/about-us/engagement/ although I don't think it's that recent. I'm working on a huge dataset from the Health Survey for England and next year, as of this week, we're planning a workshop to ask the HEPE group for their ideas for questions we could ask of the data. I don'…
Penzance 2018	Marine	1 month	So the session I had with [paired academic] was brilliant and we made a great link with [another academic participant] who we shall worth with again on our two papers we are currently writing for publication.
Penzance 2018	Marine	1 month	Just to say I saw [paired academic] just today and we had a quick chat about the day. We both found it quite useful and enjoyable and the food was really good.You're really good at running those sorts of events and the tempo and mix of workshops and talks was really well done. One specific thing [paired academic] and I talked about was the open access nature of science journals and verifiable inf…
Penzance 2018	Researcher	1 month	This is to let you know about some impact from the Penzance event. At the event [marine sector participant] mentioned that she was keen to instigate a piece of research using Magnetic Resonance Imaging to look at what differences there might be between the brain functions of people who are particularly good at identifying individual animals and those who find it more difficult. When [name removed…
Penzance 2018	Marine	5 months	I found the Access Lab workshop really useful - it has helped me search for fisheries related projects/research which I have then taken forward as examples to support investigations which I am currently working on. Delighted to be able to pull a more scientific strand into my investigations.
Penzance 2018	Marine	5 months	For me it was a real eye opener in terms of how research is carryed out, and well planned and an enjoyable event. I haven't had contact directly with [paired academic] (who I paired up with) but I am now involved in a project with Smartline researching well-being and access to digital craft technology. So yeah. it was a good thing you done
Exeter 2018	Researcher	6 months	A long term benefit for me was to meet like-minded academics who are conducting open access/engaged research across the university. They have now become a support network + friends
Plymouth 2018	Policy	1 week	The day was hugely enjoyable for me and opportunity to discuss matters over coffee/lunch in addition to the formal items was good . The challenges were unexpected and an exellent way to engage thinking and practicalities . The information allowing me to improve methods of working and with new places to go for research and comment was also of great value
