# Supplementary material for: AccessLab: Workshops to broaden access to scientific research
Source: PLoS Biol. 2019 May 28;17(5):e3000258. doi: 10.1371/journal.pbio.3000258 (PMC6538137; doi:10.1371/journal.pbio.3000258)
Supplement: S4 Data — (XLSX) [file pbio.3000258.s004.xlsx]

## Sheet: Voting on futures
RAW DATA – VOTES ON EACH POSSIBLE FUTURE SCENARIO FOR ACCESSLAB
Full data, including all participants (policy group and academic science researchers) and facilitation team (FoAM, BSA, NERC)
Scenario	Sub-scenario	Yes	No	Yes – no	Breakdown
Do how-to writeup, let researchers run them as they are	(all – some people didn’t vote on subscenarios under this heading, just voted on the heading itself)	12	5	7	YES (4 team, 2 policy, 6 res), NO (2 team, 1 policy, 2 res)
	Require researchers to do full workshop before they run one	6	0	6	YES (6 res)
	Provide bulk training for researchers (day 1) then they run day 2	4	0	4	YES (2 team, 1 policy, 1 res)
	Don’t require any training – anyone can run it	0	5	-5	NO (2 team, 1 policy, 2 res)
On demand pairing service	na	9	4	5	YES (4 team, 4 res, 1 policy), NO (3 team, 1 res)
Keep running as they are, led by us, depending on funding/demang	na	6	1	5	YES (1 team, 2 policy, 3 res), NO (1 team)
One-stop-science-shop… in council one-stop shops e.g. 1 day/month, run by researchers/students	na	6	2	4	YES (3 team, 2 res, 1 policy), NO (1 team, 1 policy)
Break format up into modules – can be plugged into other projects	na	5	1	4	YES (2 team, 2 policy, 1 res), NO (1 policy)
Collaborate with a new delivery partner and help them roll it out e.g. libraries/LEPS/Citizens’ Advice	na	5	3	2	YES (5 team), NO (1 team, 1 policy, 1 res)
Concentrate on a single issue e.g. climate change	na	4	7	-3	YES (1 team, 2 res, 1 policy), NO (3 team, 4 res)
Shorten to one day, no pre-training for researchers, make videos to take place of talks, write how-to, let anyone run it.	na	0	8	-8	NO (2 team, 2 policy, 4 res)
Adapt it to more formal professional development format for researchers	na	0	14	-14	NO (5 team, 2 policy, 7 res)
The same data, with only participants presented, no facilitation team data included:
Scenario	Sub-scenario	Yes	No	Yes – no
Do proper how-to writeup, let researchers run them as they are	(all – some people didn’t vote on subscenarios under this heading, just voted on the heading itself)	8	3	5
	Require researchers to do full workshop before they run one	6	0	6
	Provide bulk training for researchers (day 1) then they run day 2	2	0	2
	Don’t require any training – anyone can run it	0	3	-3
Keep running as they are, led by us, depending on funding/demang	na	5	0	5
On demand pairing service	na	5	1	4
One-stop-science-shop… in council one-stop shops e.g. 1 day/month, run by researchers/students	na	3	1	2
Break format up into modules – can be plugged into other projects	na	3	1	2
Concentrate on a single issue e.g. climate change	na	3	4	-1
Collaborate with a new delivery partner and help them roll it out e.g. libraries/LEPS/Citizens’ Advice	na	0	2	-2
Shorten to one day, no pre-training for researchers, make videos to take place of talks, write how-to, let anyone run it.	na	0	6	-6
Adapt it to more formal professional development format for researchers	na	0	9	-9
